# Supplementary material for: Secreted Protein Acidic and Rich in Cysteine (SPARC) Polymorphisms in Response to Neoadjuvant Chemotherapy in HER2-Negative Breast Cancer Patients
Source: Biomedicines. 2023 Dec 6;11(12):3231. doi: 10.3390/biomedicines11123231 (PMC10741005; doi:10.3390/biomedicines11123231)
Supplement: Supplementary file 1 [file biomedicines-11-03231-s001.zip]

Archive with 1 entries (1 files):
- biomedicines-2705676-supplementary.pdf
